# Supplementary material for: Dynamic Intermediate-Temperature CO2 Adsorption Performance of K2CO3-Promoted Layered Double Hydroxide-Derived Adsorbents
Source: Molecules. 2024 Mar 7;29(6):1192. doi: 10.3390/molecules29061192 (PMC10975147; doi:10.3390/molecules29061192)
Supplement: Supplementary file 1 [file molecules-29-01192-s001.zip]

Archive with 1 entries (1 files):
- molecules-2863912-supplementary.pdf
